# Supplementary material for: NK Cell Levels Correlate with Disease Activity in Patients with Multiple Sclerosis on Ocrelizumab/Rituximab Therapy
Source: Pharmaceuticals (Basel). 2024 Jan 23;17(2):150. doi: 10.3390/ph17020150 (PMC10891999; doi:10.3390/ph17020150)
Supplement: Supplementary file 1 [file pharmaceuticals-17-00150-s001.zip]

Archive with 1 entries (1 files):
- pharmaceuticals-2820881-supplementary.pdf
